# Supplementary material for: Identification of Biomarkers for Methamphetamine Exposure Time Prediction in Mice Using Metabolomics and Machine Learning Approaches
Source: Metabolites. 2022 Dec 10;12(12):1250. doi: 10.3390/metabo12121250 (PMC9780981; doi:10.3390/metabo12121250)
Supplement: Supplementary file 1 [file metabolites-12-01250-s001.zip]

Archive with 6 entries (6 files):
- Figure legends.pdf
- Figure S1.tif
- Figure S2.tif
- Figure S3.tif
- Figure S4.tif
- Supplemental tables.pdf
